# Supplementary material for: Surveillance of Drug Residue Profiles in Gallus gallus domesticus (Silkie Chickens) in Taiwan
Source: Animals (Basel). 2024 Dec 6;14(23):3529. doi: 10.3390/ani14233529 (PMC11639894; doi:10.3390/ani14233529)
Supplement: Supplementary file 1 [file animals-14-03529-s001.zip]

Archive with 1 entries (1 files):
- animals-3294340-supplementary.pdf
